# Supplementary material for: Deep learning connects DNA traces to transcription to reveal predictive features beyond enhancer–promoter contact
Source: Nat Commun. 2021 Jun 8;12:3423. doi: 10.1038/s41467-021-23831-4 (PMC8187657; doi:10.1038/s41467-021-23831-4)
Supplement: Supplementary file 4 — Supplementary Data 1 [file 41467_2021_23831_MOESM4_ESM.xlsx]

## Sheet: Sheet1
monomer	x	y	z		Ubx-Expression	abd-A Expression	abd-B Expression
1	-766.518	-186.806	453.269		0	0	0
2	no data	no data	no data
3	no data	no data	no data
4	145.02	127.187	568.203
5	127.934	-799.828	-249.498
6	117.986	-707.806	-334.659
7	141.77	307.071	950.817
8	84.7409	-331.126	-512.759
9	123.456	-450.618	652.692
10	-632.343	-328.599	-108.18
11	no data	no data	no data
12	-504.72	-621.254	1002.8
13	-480.68	-157.878	-327.134
14	-477.829	-174.218	-126.323
15	103.64	-435.16	-204.272
16	151.605	631.187	-514.771
17	148.074	310.771	-493.794
18	142.522	465.983	-550.231
19	143.668	452.564	-126.044
20	126.148	443.958	-356.351
21	151.605	-164.069	783.917
22	137.07	446.198	435.411
23	151.517	618.145	-68.0818
24	120.882	-446.24	-471.583
25	134.341	303.676	48.8978
26	64.0049	619.879	-387.93
27	no data	no data	no data
28	no data	no data	no data
29	80.609	418.864	87.1439
30	140.575	153.373	-227.951
31	-212.048	331.723	433.194
32	-485.391	286.6	434.117
33	83.874	8.76692	63.2061
34	-93.5992	2.3809	-114.771
35	136.924	460.129	-445.704
36	133.499	149.339	-58.0721
37	27.0902	108.263	240.146
38	140.605	587.688	-533.862
39	no data	no data	no data
40	132.164	146.735	-150.045
41	-49.5709	5.87293	85.2285
42	130.812	-12.3286	140.869
43	136.615	-317.694	-291.808
44	110.86	-169.538	-204.582
45	-77.4936	319.382	-14.7715
46	-22.738	178.359	196.693
47	-28.7895	-333.097	41.3536
48	131.431	-189.558	-62.6231
49	133.721	-446.7	33.319
50	-86.1806	-661.116	85.2285
51	-50.1264	-509.838	-14.7715
52	133.267	-440.623	214.065
