# Supplementary material for: Deep learning connects DNA traces to transcription to reveal predictive features beyond enhancer–promoter contact
Source: Nat Commun. 2021 Jun 8;12:3423. doi: 10.1038/s41467-021-23831-4 (PMC8187657; doi:10.1038/s41467-021-23831-4)
Supplement: Supplementary file 5 — Supplementary Data 2 [file 41467_2021_23831_MOESM5_ESM.xlsx]

## Sheet: CNN
Cross-Validation Run	Ubx	abd-A	Abd-B	BinaryContactSim	CompactionSim
0	0.620471	0.676637	0.585802	0.702481	0.733711
1	0.619286	0.687565	0.58925	0.709363	0.710938
2	0.616384	0.674313	0.584693	0.696763	0.732097
3	0.614362	0.669728	0.588728	0.712215	0.695753
4	0.620222	0.685598	0.585147	0.728183	0.706475
5	0.619022	0.67356	0.58885	0.715065	0.706883
6	0.622147	0.672963	0.586604	0.726363	0.712389
7	0.618215	0.667766	0.58751	0.715192	0.713726
8	0.621637	0.680037	0.585795	0.729302	0.708605
9	0.62125	0.642179	0.589015	0.705834	0.719767
