# Supplementary material for: Deep learning connects DNA traces to transcription to reveal predictive features beyond enhancer–promoter contact
Source: Nat Commun. 2021 Jun 8;12:3423. doi: 10.1038/s41467-021-23831-4 (PMC8187657; doi:10.1038/s41467-021-23831-4)
Supplement: Supplementary file 6 — Supplementary Data 3 [file 41467_2021_23831_MOESM6_ESM.xlsx]

## Sheet: HyperparamSearchResults
Model	Learning Rate	Weight Decay	Minibatch Size	Epochs	Train Score	Dev Score
Model CNN 1	1e-05	5e-06	32	500	0.690485	0.677466
Model CNN 1	1e-05	1e-05	16	500	0.678676	0.675901
Model CNN 1	1e-05	0	16	500	0.678681	0.675871
Model CNN 1	1e-05	5e-06	16	500	0.678666	0.675868
Model CNN 1	1e-05	5e-05	16	500	0.67859	0.675795
Model CNN 2	1e-05	5e-06	64	500	0.689626	0.673046
Model CNN 2	5e-05	5e-05	32	500	0.747587	0.663717
Model CNN 2	5e-05	0	64	500	0.755483	0.661296
Model CNN 2	0.0001	5e-05	16	500	0.790715	0.653417
Model CNN 2	0.0001	0.0005	32	500	0.804086	0.651688
Model CNN 1	0.0001	0	32	500	0.972699	0.648544
Model CNN 1	5e-05	0	16	500	0.983973	0.647689
Model DNN 1	5e-05	0.0001	16	1000	0.686552	0.638844
Model DNN 1	5e-05	0.00025	64	1000	0.669898	0.638312
Model DNN 3	5e-05	0.00025	32	1000	0.647273	0.637157
Model DNN 1	5e-05	0.0001	32	1000	0.731251	0.634464
Model DNN 1	1e-05	5e-05	16	1000	0.641644	0.633662
Model DNN 1	1e-05	5e-05	32	1000	0.651389	0.633659
Model DNN 1	0.0001	0.0001	16	1000	0.755725	0.633305
Model DNN 1	1e-05	5e-05	64	1000	0.665538	0.632155
Model CNN 1	0.0001	0.0002	32	500	0.979035	0.629019
Model CNN 1	0.0001	0.0001	32	500	0.979609	0.628661
Model DNN 3	0.0001	0.0001	16	1000	0.848123	0.626201
Model DNN 2	1e-05	5e-05	32	1000	0.882799	0.620141
Model DNN 3	5e-05	0.0001	32	1000	0.852992	0.620082
Model DNN 2	0.0001	0.0001	16	1000	0.899446	0.614865
Model DNN 3	1e-05	2e-05	32	1000	0.867237	0.611904
Model DNN 1	0.0001	0.0001	64	1000	0.856769	0.610349
Model DNN 2	5e-05	0.0001	32	1000	0.918075	0.609232
Model DNN 1	0.0001	5e-05	32	1000	0.873979	0.605013
Model DNN 2	1e-05	1e-05	16	1000	0.925427	0.603305
Model DNN 2	1e-05	5e-06	16	1000	0.934897	0.598303
Model DNN 2	1e-05	5e-06	32	1000	0.934846	0.594279
Model DNN 2	1e-05	5e-06	64	1000	0.931866	0.586472
Model DNN 3	1e-05	5e-06	16	1000	0.910208	0.582509
Model DNN 1	5e-05	0	32	1000	0.836749	0.574853
Model DNN 2	5e-05	0	16	1000	0.967595	0.573311
Model DNN 2	0.0001	0	16	1000	0.971632	0.572687
Model DNN 1	5e-05	0	64	1000	0.819109	0.567053
Model DNN 3	5e-05	0	16	1000	0.950621	0.55964
Model DNN 2	1e-05	0	16	1000	0.958333	0.555731
Model DNN 3	1e-05	0	32	1000	0.875486	0.554832
Model DNN 3	1e-05	0	16	1000	0.897337	0.55011
Model DNN 3	0.0001	0.0005	32	1000	0.50824	0.50361
Model DNN 3	0.0001	0.0005	64	1000	0.506688	0.503166
