# Supplementary material for: Deep learning connects DNA traces to transcription to reveal predictive features beyond enhancer–promoter contact
Source: Nat Commun. 2021 Jun 8;12:3423. doi: 10.1038/s41467-021-23831-4 (PMC8187657; doi:10.1038/s41467-021-23831-4)
Supplement: Supplementary file 7 — Supplementary Data 4 [file 41467_2021_23831_MOESM7_ESM.xlsx]

## Sheet: Sheet1
Cross-Validation Run	Ubx	abd-A	Abd-B
0	0.57025	0.635923	0.572586
1	0.569688	0.63598	0.574532
2	0.569493	0.636817	0.569681
3	0.570574	0.636947	0.573304
4	0.569281	0.637023	0.577134
5	0.569861	0.637825	0.567416
6	0.570455	0.635878	0.573708
7	0.570451	0.637628	0.574211
8	0.568674	0.63699	0.572153
9	0.568976	0.636442	0.572666
